# Supplementary material for: Simultaneous Expression of Different Therapeutic Genes by Infection with Multiple Oncolytic HSV-1 Vectors
Source: Biomedicines. 2024 Jul 16;12(7):1577. doi: 10.3390/biomedicines12071577 (PMC11274547; doi:10.3390/biomedicines12071577)
Supplement: Supplementary file 1 [file biomedicines-12-01577-s001.zip]

Archive with 1 entries (1 files):
- biomedicines-3057367-supplementary.pdf
